# Supplementary material for: APOE Allele Frequency in Southern Greece: Exploring the Role of Geographical Gradient in the Greek Population
Source: Geriatrics (Basel). 2022 Dec 20;8(1):1. doi: 10.3390/geriatrics8010001 (PMC9844375; doi:10.3390/geriatrics8010001)
Supplement: Supplementary file 1 [file geriatrics-08-00001-s001.zip]

Archive with 1 entries (1 files):
- geriatrics-2078202-supplementary.pdf
